# Supplementary material for: Incidence of cassava mosaic disease and associated whitefly vectors in South West and North Central Nigeria: Data exploration
Source: Data Brief. 2018 May 19;19:370–92. doi: 10.1016/j.dib.2018.05.016 (PMC5993015; doi:10.1016/j.dib.2018.05.016)
Supplement: Supplementary file 2 — Supplementary material [file mmc2.xls]

## Sheet: Sheet1
S/No	State	Whiteflies counted	Uninfected	Infected	Mean of symptom severity
1	Abuja	0	0	30	2.27
2	Benue	0	5.001	24.999	3.52
3	Benue	0	17.001	12.999	3.30769
4	Benue	0	2.001	27.999	3.14815
5	Benue	0	9.999	20.001	3.1
6	Benue	5	14.001	15.999	3.0625
7	Benue	0	9	21	3.04762
8	Benue	0	8.001	21.999	3.04545
9	Benue	0	15.999	14.001	3
10	Benue	0	6.999	23.001	2.86957
11	Benue	0	6	24	2.79167
12	Benue	0	3.999	26.001	2.76923
13	Benue	0	14.001	15.999	2.75
14	Benue	0	8.001	21.999	2.72727
15	Benue	1	11.001	18.999	2.68421
16	Benue	0	17.001	12.999	2.61538
17	Benue	0	18	12	2.58333
18	Benue	0	11.001	18.999	2.57895
19	Benue	0	12	18	2.5
20	Benue	0	12	18	2.5
21	Benue	0	3	27	2.48148
22	Benue	2	12.999	17.001	2.47059
23	Benue	0	17.001	12.999	2.46154
24	Benue	0	5.001	24.999	2.44
25	Benue	0	18	12	2.41667
26	Benue	11	12.999	17.001	2.41176
27	Benue	0	15	15	2.4
28	Benue	0	21.999	8.001	2.375
29	Benue	1	18.999	11.001	2.27273
30	Benue	0	15	15	2.26667
31	Benue	0	29.001	0.999	2
32	Ekiti	10	21	9	3.56
33	Ekiti	0	21.999	8.001	3.5
34	Ekiti	9	20.001	9.999	3.5
35	Ekiti	5	12.999	17.001	3.35
36	Ekiti	13	18	12	3.33
37	Ekiti	17	26.001	3.999	3.25
38	Ekiti	1	12	18	3.11
39	Ekiti	5	12	18	2.89
40	Ekiti	0	14.001	15.999	2.77
41	Ekiti	0	15.999	14.001	2.57
42	Ekiti	0	8.001	21.999	2.55
43	Kogi	0	0	30	3.16667
44	Kogi	0	15	15	3.06667
45	Kogi	0	27.999	2.001	3
46	Kogi	0	2.001	27.999	2.78571
47	Kogi	0	27	3	2.66667
48	Kogi	0	27.999	2.001	2.5
49	Kogi	0	17.001	12.999	2.46154
50	Kogi	0	27	3	2.33333
51	Kogi	0	15.999	14.001	2.14286
52	Kogi	0	15.999	14.001	2.07143
53	Kogi	0	27.999	2.001	2
54	Kogi	0	24.999	5.001	2
55	Kogi	0	20.001	9.999	2
56	Kogi	0	30	0	0
57	Kogi	0	30	0	0
58	Kogi	0	30	0	0
59	Kwara	0	15.483	14.517	3.625
60	Kwara	13	15	15	3.06667
61	Kwara	0	6	24	3.04
62	Kwara	0	8.001	21.999	2.95
63	Kwara	0	12	18	2.85714
64	Kwara	18	17.001	12.999	2.85
65	Kwara	2	27.999	2.001	2.5
66	Kwara	18	6	24	2.25
67	Kwara	10	14.001	15.999	2.1875
68	Kwara	2	14.001	15.999	2.09091
69	Kwara	30	21.999	8.001	2
70	Kwara	0	30	0	1
71	Lagos	44	21.9999	8.0001	3
72	Lagos	0	24	6	2.8
73	Lagos	0	21.9999	8.0001	2
74	Nassarawa	0	20.001	9.999	3.5
75	Nassarawa	0	9	21	2.95238
76	Nassarawa	1	20.001	9.999	2.9
77	Nassarawa	0	20.001	9.999	2.9
78	Nassarawa	0	24.999	5.001	2.8
79	Nassarawa	1	5.001	24.999	2.8
80	Nassarawa	0	21.999	8.001	2.57143
81	Nassarawa	0	27.999	2.001	2.5
82	Nassarawa	0	30	0	1
83	Nassarawa	0	30	0	0
84	Niger	0	5.001	24.999	3.76
85	Niger	0	5.001	24.999	3.68
86	Niger	0	24.999	5.001	3.2
87	Niger	1	20.001	9.999	3.1
88	Niger	0	6.999	23.001	3.04
89	Niger	0	26.001	3.999	3
90	Niger	1	21.999	8.001	2.75
91	Niger	0	6.999	23.001	2.65
92	Niger	0	18	12	2.42
93	Niger	0	18	12	2.33
94	Niger	0	30	0	0
95	Niger	1	30	0	0
96	Niger	0	30	0	0
97	Ogun	62	24	6	3.16667
98	Ogun	9	6	24	3.16667
99	Ogun	0	9.999	20.001	3.15
100	Ogun	0	15.999	14.001	3.14286
101	Ogun	1	15	15	3
102	Ogun	19	12	18	3
103	Ogun	6	6	24	2.95833
104	Ogun	0	9.9999	20.0001	2.85
105	Ogun	7	18	12	2.83333
106	Ogun	16	12.999	17.001	2.82353
107	Ogun	3	9.999	20.001	2.75
108	Ogun	21	9.9999	20.0001	2.7
109	Ogun	2	17.001	12.999	2.69231
110	Ogun	1	3	27	2.66667
111	Ogun	7	21	9	2.66667
112	Ogun	0	6.9999	23.0001	2.65
113	Ogun	1	12.9999	17.0001	2.588
114	Ogun	45	11.001	18.999	2.57895
115	Ogun	0	12	18	2.55556
116	Ogun	0	14.001	15.999	2.4375
117	Ogun	49	24.999	5.001	2.4
118	Ogun	8	15	15	2.33
119	Ogun	31	18.9999	11.0001	2.27
120	Ogun	0	17.0001	12.9999	2.231
121	Ogun	0	21	9	2.11
122	Ogun	0	24.9999	5.0001	2
123	Ogun	0	23.0001	6.9999	2
124	Ogun	0	30	0	0
125	Ondo	14	18.999	11.001	3.18182
126	Ondo	11	12	18	3
127	Ondo	4	15.999	14.001	2.92857
128	Ondo	6	8.001	21.999	2.90909
129	Ondo	3	11.001	18.999	2.89
130	Ondo	7	17.001	12.999	2.84615
131	Ondo	11	14.001	15.999	2.8125
132	Ondo	22	15	15	2.73333
133	Ondo	28	9.999	20.001	2.7
134	Ondo	29	9	21	2.66667
135	Ondo	1	15.999	14.001	2.5
136	Ondo	1	21.999	8.001	2.38
137	Ondo	8	27.999	2.001	2
138	Ondo	0	30	0	0
139	Ondo	0	30	0	0
140	Osun	0	18	12	3.33
141	Osun	7	15	15	3.13
142	Osun	0	20.01	9.999	3
143	Osun	2	27.999	2.001	3
144	Osun	4	15	15	2.73
145	Osun	5	15.999	14.001	2.57
146	Osun	0	12.999	17.001	2.53
147	Osun	0	20.001	9.999	2.5
148	Osun	4	27.999	2.001	2.5
149	Osun	0	23.001	6.999	2.43
150	Osun	9	18.999	11.001	3.18
151	Osun	2	17.001	12.999	2.77
152	Oyo	15	0.999	29.001	4.31034
153	Oyo	0	7.5	22.5	3.33333
154	Oyo	0	18.9999	11.0001	3.091
155	Oyo	0	17.0001	12.9999	3.08
156	Oyo	0	0	30	3
157	Oyo	0	0.999	29.001	3
158	Oyo	0	12.9999	17.0001	2.88
159	Oyo	36	21	9	2.66667
160	Oyo	3	14.0001	15.9999	2.65
161	Oyo	0	9	21	2.57143
162	Oyo	0	21	9	2.56
163	Oyo	0	12	18	2.556
164	Oyo	0	26.0001	3.9999	2.5
165	Oyo	0	21	9	2.44
166	Oyo	2	23.0001	6.9999	2.43
167	Oyo	15	9.999	20.001	2.375
168	Oyo	1	18.9999	11.0001	2.36
169	Oyo	0	6.9999	22.9998	2.35
170	Oyo	14	9	21	2.25
171	Oyo	0	0.9999	29.0001	2.24
172	Oyo	0	27	3	2
173	Oyo	0	27	3	2
174	Oyo	0	30	0	0
175	Oyo	2	30	0	0
176	Plateau	0	17.001	12.999	3.38
177	Plateau	0	27	9	2
178	Plateau	0	23.0001	6.9999	3.85714
179	Plateau	0	15	15	3.2
180	Plateau	0	30	0	1
181	Plateau	0	30	0	1
182	Plateau	0	30	0	1
183	Plateau	0	30	0	1
184	Plateau	0	30	0	1
